# Supplementary material for: Ecological niche modeling of genetic lineages of the great gerbil, Rhombomys opimus (Rodentia: Gerbillinae)
Source: PLoS One. 2021 Sep 2;16(9):e0257063. doi: 10.1371/journal.pone.0257063 (PMC8412373; doi:10.1371/journal.pone.0257063)
Supplement: S1 Appendix — (XLSX) [file pone.0257063.s001.xlsx]

## Sheet: Sheet1
S1_Appendix: Point localities for Rhombomys opimus subspecies
Subspecies	Locality	Decimal Latitude (Y)	Decimal Longitude (X)	Source(s)	Doi/ PMID
Rhombomys opimus sargadensis	Zabol, 98 Km SW, Sistan-o Baluchestan	31.0064	61.4705	GBIF
Rhombomys opimus sargadensis	Shahroud, 34 Km NE, Semnan	36.4336	55.0523	GBIF
Rhombomys opimus sargadensis	Tabas, South Khorasan	33.6168	56.9438	GBIF
Rhombomys opimus sargadensis	Sabzevar, Razavi Khorasan	36.2403	57.6922	GBIF
Rhombomys opimus sargadensis	Ardakan, Yazd	32.32	53.69	VertNet
Rhombomys opimus sargadensis	Ardakan, Yazd	32.32	53.69	VertNet
Rhombomys opimus sargadensis	Aghdarband, Torbat-e Jam, Razavi Khorasan	35.6837	61.0887	GBIF
Rhombomys opimus sargadensis	Garme, Bojnourd, North Khorasan	37.0043	56.3029	GBIF
Rhombomys opimus sargadensis	Jajarm, Bojnourd, North Khorasan	36.9658	56.3719	GBIF
Rhombomys opimus sargadensis	Anjerk, Kerman	29.1989	56.6775	GBIF
Rhombomys opimus sargadensis	Kharanagh, Yazd	32.34	54.6674	GBIF
Rhombomys opimus sargadensis	Abarkouh, Yazd	31.1295	53.2401	GBIF
Rhombomys opimus sargadensis	Abarkouh, Yazd	31.1461	53.2497	GBIF
Rhombomys opimus sargadensis	Abarkouh, Yazd	31.1145	53.3042	GBIF
Rhombomys opimus sargadensis	Kalateh Shour, Esfarayen, North Khorasan	37	57.1	Abai et al., 2010; Oshaghi et al., 2011; Bakhshi et al., 2013	10.1016/S1995-7645(10)60192-7; 10.1016/j.actatropica.2011.05.010; no Doi
Rhombomys opimus sargadensis	Emarat, Esfarayen, North Khorasan	37	58.9	Abai et al., 2010; Oshaghi et al., 2011	10.1016/S1995-7645(10)60192-7; 10.1016/j.actatropica.2011.05.010
Rhombomys opimus sargadensis	Toy, Esfarayen, North Khorasan	37.1	57.1	Abai et al., 2010; Oshaghi et al., 2011	10.1016/S1995-7645(10)60192-7; 10.1016/j.actatropica.2011.05.010
Rhombomys opimus sargadensis	Hossein Abad, Shirvan, North Khorasan	37.2	57.7	Abai et al., 2010; Oshaghi et al., 2011; Bakhshi et al., 2013	10.1016/S1995-7645(10)60192-7; 10.1016/j.actatropica.2011.05.010; no Doi
Rhombomys opimus sargadensis	Ahmad Abad, Shahroud, Semnan	35.4	52.2	Abai et al., 2010; Oshaghi et al., 2011; Bakhshi et al., 2013	10.1016/S1995-7645(10)60192-7; 10.1016/j.actatropica.2011.05.010; no Doi
Rhombomys opimus sargadensis	Mayamey, Shahroud, Semnan	36.4	55.6	Abai et al., 2010; Oshaghi et al., 2011; Bakhshi et al., 2013	10.1016/S1995-7645(10)60192-7; 10.1016/j.actatropica.2011.05.010; no Doi
Rhombomys opimus sargadensis	Hasan Abad, Damghan, Semnan	35.4	52	Abai et al., 2010; Oshaghi et al., 2011	10.1016/S1995-7645(10)60192-7; 10.1016/j.actatropica.2011.05.010
Rhombomys opimus sargadensis	Soltaniyeh, Damghan, Semnan	36	54.3	Abai et al., 2010; Oshaghi et al., 2011; Bakhshi et al., 2013	10.1016/S1995-7645(10)60192-7; 10.1016/j.actatropica.2011.05.010; no Doi
Rhombomys opimus sargadensis	Ghasem Abad, Damghan, Semnan	36.2	54.3	Abai et al., 2010; Oshaghi et al., 2011	10.1016/S1995-7645(10)60192-7; 10.1016/j.actatropica.2011.05.010
Rhombomys opimus sargadensis	Badroud, Esfahan	32.6	52	Abai et al., 2010; Oshaghi et al., 2011; Bakhshi et al., 2013	10.1016/S1995-7645(10)60192-7; 10.1016/j.actatropica.2011.05.010; no Doi
Rhombomys opimus sargadensis	Natanz, Esfahan	33.0083	52.0416	Akhavaan et al., 2010	10.1007/s13149-010-0044-1
Rhombomys opimus sargadensis	Habib Abad, Esfahan	33.3	52.5	Abai et al., 2010; Oshaghi et al., 2011; Bakhshi et al., 2013	10.1016/S1995-7645(10)60192-7; 10.1016/j.actatropica.2011.05.010; no Doi
Rhombomys opimus sargadensis	Neyriz, Fars	27.7	54.9	Abai et al., 2010; Oshaghi et al., 2011	10.1016/S1995-7645(10)60192-7; 10.1016/j.actatropica.2011.05.010
Rhombomys opimus sargadensis	Neyriz, Fars	27.7	54.3	Abai et al., 2010; Oshaghi et al., 2011	10.1016/S1995-7645(10)60192-7; 10.1016/j.actatropica.2011.05.011
Rhombomys opimus sargadensis	Damghan, Semnan	36.1457	54.334	Mohebali et al., 1997; Tajedin et al., 2009	no Doi; PMID: 22808371
Rhombomys opimus sargadensis	Meshgin Shahr, Ardabil	38.3775	47.6973	Mohebali et al., 1997; Tajedin et al., 2009	no Doi; PMID: 22808372
Rhombomys opimus sargadensis	Natanz, Esfahan	33.5108	51.924	Ahmadpour, 2017	no Doi
Rhombomys opimus sargadensis	Sejzi, Esfahan	32.675	52.1316	Veysi et al., 2013	no Doi
Rhombomys opimus sargadensis	Tabriz	38.133	46.2785	GBIF
Rhombomys opimus sargadensis	Zavareh, Ardestan, Esfahan	33.4549	52.5041	Yaghoobi-Ershadi et al., 2004	no Doi
Rhombomys opimus sargadensis	Safi Abad, Khuzestan	32.3243	48.5516	Akhoundi et al., 2013	no Doi
Rhombomys opimus sargadensis	Bakran, Shahroud, Semnan	36.5853	55.8631	Abai et al., 2010	10.1016/S1995-7645(10)60192-7
Rhombomys opimus sargadensis	Khar Turan, Semnan	36.6835	55.7274	Abai et al., 2010	10.1016/S1995-7645(10)60192-7
Rhombomys opimus sargadensis	Kahoorestan, Hormozgan	27.2065	55.5522	Soleimani-Ahmadi et al., 1998	no Doi
Rhombomys opimus sargadensis	Bojnourd, North Khorasan	37.3544	56.8388	Karami et al., 2016	no Doi
Rhombomys opimus sargadensis	Bidak, Sistan-o Baluchestan	37.3496	56.6199	Karami et al., 2016	no Doi
Rhombomys opimus sargadensis	Tabas, South Khorasan	33.5323	56.619	Karami et al., 2016	no Doi
Rhombomys opimus sargadensis	Meymeh, Esfahan	33.283	51.2081	Karami et al., 2016	no Doi
Rhombomys opimus sargadensis	Shileh, Sistan-o Baluchestan	30.1684	60.7838	Karami et al., 2016	no Doi
Rhombomys opimus sargadensis	Zahedan, Sistan-o Baluchestan	29.9414	60.7925	Karami et al., 2016	no Doi
Rhombomys opimus sargadensis	Jazmourian, Sistan-o Baluchestan	29.2728	59.9383	Karami et al., 2016	no Doi
Rhombomys opimus sargadensis	Saravan, Sistan-o Baluchestan	27.9357	60.7764	Karami et al., 2016	no Doi
Rhombomys opimus sodalis	Marave Tappeh, Golestan	37.7438	55.4197	GBIF
Rhombomys opimus sodalis	Marave Tappeh, Golestan	37.7441	55.4197	GBIF
Rhombomys opimus sodalis	Gouladagh, Bojnourd, North Khorasan	37.6166	55.8833	GBIF
Rhombomys opimus sodalis	Shahr Abad Kaur; Maneh-o Samalqan, North Khorasan	37.3673	56.5483	VertNet
Rhombomys opimus sodalis	Dasht, 3 Km E, North Khorasan	36.6333	51.4669	VertNet
Rhombomys opimus sodalis	National Park, Golestan	36.8121	54.4914	GBIF
Rhombomys opimus sodalis	Gonbad, Golestan	37.2211	55.1922	GBIF
Rhombomys opimus sodalis	Alagol, Golestan	37.341	54.6133	GBIF
Rhombomys opimus sodalis	Hootan, Golestan	37.9393	55.4681	GBIF
Rhombomys opimus sodalis	Agh Qala, Golestan	37.0176	54.44	GBIF
Rhombomys opimus sodalis	Golestan	37.4091	54.7455	Mirjalali et al., 2016	10.1017/S0022149X15000115
Rhombomys opimus sodalis	Turkmen Plains, 75 Km N Gorgan, Golestan	36.8159	54.4825	GBIF; Hosseinzadeh & Darvish, 2012	no Doi
Rhombomys opimus sodalis	E Behshar, Mazandaran	36.6822	53.5826	GBIF
Rhombomys opimus sodalis	Robat-e Qarabil, North Khorasan	37.3546	56.3177	GBIF; Hosseinzadeh & Darvish, 2012	no Doi
Rhombomys opimus sodalis	20-24 Km S Sarakhs, Razavi Khorasan	36.3351	61.1833	VertNet; Hosseinzadeh & Darvish, 2012	no Doi
Rhombomys opimus sodalis	24 Km S Sarakhs, Razavi Khorasan	36.3171	61.1833	VertNet; Hosseinzadeh & Darvish, 2012	no Doi
Rhombomys opimus sodalis	20 Km W Sarakhs, Razavi Khorasan	36.5333	60.96	VertNet; Hosseinzadeh & Darvish, 2012	no Doi
Rhombomys opimus sodalis	Shoorlagh, Sarakhs, Razavi Khorasan	36.5785	61.1318	Hosseinzadeh & Darvish, 2012	no Doi
Rhombomys opimus sodalis	Robat Sharaf, Sarakhs, Razavi Khorasan	36.2662	60.6545	Hosseinzadeh & Darvish, 2012	no Doi
Rhombomys opimus sodalis	Haghverdi, Dargaz, Razavi Khorasan	37.4663	59.0989	Hosseinzadeh & Darvish, 2012	no Doi
Rhombomys opimus sodalis	Chekoodar, Sarakhs, Razavi Khorasan	36.5596	61.1581	Hosseinzadeh & Darvish, 2012	no Doi
Rhombomys opimus sodalis	Ghare Gol, Maraveh Tappeh, Golestan	37.5	55.3	Goodwin, 1939; Bakhshi et al., 2013	no Doi
Rhombomys opimus sodalis	Ghare Gol, Maraveh Tappeh, Golestan	37.5	55.4	Goodwin, 1939; Bakhshi et al., 2013	no Doi
Rhombomys opimus sodalis	Robat Sharaf, Sarakhs, Razavi Khorasan	36.2666	60.6567	Hosseinzadeh & Darvish, 2013	no Doi
Rhombomys opimus sodalis	Gonbadli, Sarakhs, Razavi Khorasan	36.2	60.5	Bakhshi et al., 2013	no Doi
Rhombomys opimus sodalis	Sangar, Sarakhs, Razavi Khorasan	36.1	61.1	Bakhshi et al., 2013	no Doi
Rhombomys opimus sodalis	Incheboron, Golestan	37.4474	54.7075	Goodwin, 1939	no Doi
Rhombomys opimus sodalis	Dashli Borun, Gonbad-e Qabus, Golestan	37.3	54.4	Bakhshi et al., 2013	no Doi
Rhombomys opimus sodalis	Fadavi, Gonbad-e Qabus, Golestan	37.3	54.5	Bakhshi et al., 2013	no Doi
Rhombomys opimus sodalis	Robat-e Gharebil, North Khorasan	37.5846	55.3177	Hosseinzadeh & Darvish, 2012	no Doi
Rhombomys opimus sodalis	Bojnourd, North Khorasan	37.4711	57.4019	GBIF
Rhombomys opimus sodalis	Qareh Gol Gharbi, Kalaleh, Golestan	37.9	55.7	Abai et al., 2010; Oshaghi et al., 2011; Bakhshi et al., 2013	10.1016/S1995-7645(10)60192-7; 10.1016/j.actatropica.2011.05.010; no Doi
Rhombomys opimus sodalis	Aziz Abad, Kalaleh, Golestan	37.5	55.7	Abai et al., 2010; Oshaghi et al., 2011; Bakhshi et al., 2013	10.1016/S1995-7645(10)60192-7; 10.1016/j.actatropica.2011.05.010; no Doi
Rhombomys opimus sodalis	Allah Noor, Kalaleh, Golestan	37.9	56.2	Abai et al., 2010; Oshaghi et al., 2011; Bakhshi et al., 2013	10.1016/S1995-7645(10)60192-7; 10.1016/j.actatropica.2011.05.010; no Doi
Rhombomys opimus sodalis	Lotf Abad, Dargaz, Razavi Khorasan	37.4166	59.1833	Darvish et al., 2006	no Doi
Rhombomys opimus sodalis	Sarakhs, Razavi Khorasan	36.2333	60.6571	Darvish et al., 2006	no Doi
Rhombomys opimus sodalis	Maqtoom Gholi, Golestan	38.0031	55.7905	Mirzaei et al., 2011	10.1016/j.exppara.2011.08.020
Rhombomys opimus sodalis	Eastern Gharagol, Golestan	37.9289	55.8228	Mirzaei et al., 2011	10.1016/j.exppara.2011.08.020
Rhombomys opimus sodalis	Gharagol Kaleh, Golestan	37.9175	55.623	Mirzaei et al., 2011	10.1016/j.exppara.2011.08.020
Rhombomys opimus sodalis	Turshaki, Golestan	37.9346	55.3526	Mirzaei et al., 2011	10.1016/j.exppara.2011.08.020
Rhombomys opimus sodalis	Dashboroon, Golestan	37.9136	55.2194	Mirzaei et al., 2011	10.1016/j.exppara.2011.08.020
Rhombomys opimus sodalis	Shurdegesh, Golestan	37.868	55.1604	Mirzaei et al., 2011	10.1016/j.exppara.2011.08.020
Rhombomys opimus sodalis	Eliasaji, Golestan	37.7423	55.0709	Mirzaei et al., 2011	10.1016/j.exppara.2011.08.020
Rhombomys opimus sodalis	Duzarlum, Fadavi, Golestan	37.7804	55.0214	Mirzaei et al., 2011	10.1016/j.exppara.2011.08.020
Rhombomys opimus sodalis	Central Duzarlum, Golestan	37.6662	54.9205	Mirzaei et al., 2011	10.1016/j.exppara.2011.08.020
Rhombomys opimus sodalis	Daneshmand, Golestan	37.5938	54.8691	Mirzaei et al., 2011	10.1016/j.exppara.2011.08.020
Rhombomys opimus sodalis	Okhay Tapeh, Golestan	37.5234	54.873	Mirzaei et al., 2011	10.1016/j.exppara.2011.08.020
Rhombomys opimus sodalis	Sarakhs, Razavi Khorasan	36.455	60.6936	Karami et al., 2016	no Doi
Rhombomys opimus sodalis	Iran-Turkminestan Border	36.4502	60.4556	Karami et al., 2016	no Doi
Rhombomys opimus sodalis	Daregaz, Razavi Khorasan	37.3258	58.7424	Karami et al., 2016	no Doi
Rhombomys opimus sodalis	Nokhandan, Razavi Khorasan	37.3258	58.4949	Karami et al., 2016	no Doi
Rhombomys opimus sodalis	Border of Golestan & North Khorasan	37.126	55.7633	Karami et al., 2016	no Doi
Rhombomys opimus sodalis	Border of Golestan & North Khorasan	37.3193	55.8018	Karami et al., 2016	no Doi
Rhombomys opimus sodalis	Maravehtapeh, Golestan	37.7875	55.7681	Karami et al., 2016	no Doi
Rhombomys opimus sodalis	Suzesh, Kalaleh, Golestan	37.8017	55.5016	Karami et al., 2016	no Doi
Rhombomys opimus sodalis	Siminshahr, Golestan	36.6577	54.1472	Karami et al., 2016	no Doi
